# Supplementary material for: Experimental and Natural Infections of Tick-Borne Encephalitis Virus in Dogs
Source: Viruses. 2021 Oct 9;13(10):2039. doi: 10.3390/v13102039 (PMC8537875; doi:10.3390/v13102039)
Supplement: Supplementary file 1 [file viruses-13-02039-s001.zip]

Archive with 1 entries (1 files):
- viruses-1396457-supplementary.pdf
